# Supplementary material for: The Role of Oxidation Pattern and Water Content in the Spatial Arrangement and Dynamics of Oxidized Graphene-Based Aqueous Dispersions
Source: Int J Mol Sci. 2022 Nov 3;23(21):13459. doi: 10.3390/ijms232113459 (PMC9653754; doi:10.3390/ijms232113459)
Supplement: Supplementary file 1 [file ijms-23-13459-s001.zip]

Archive with 1 entries (1 files):
- ijms-1950934-supplementary.pdf
